# Supplementary material for: No evidence of genetic causation between iron and infertility: a Mendelian randomization study
Source: Front Nutr. 2024 Jul 22;11:1390618. doi: 10.3389/fnut.2024.1390618 (PMC11298439; doi:10.3389/fnut.2024.1390618)
Supplement: Supplementary file 3 [file Table_3.xlsx]

## Sheet: Supplementary Table S3-1
Supplementary Table S3-1 The specific SNP corresponding to the instrumental variable
Exposure	Outcome	SNP	Total
iron	female infertility and male infertility	rs10421599	15
iron	female infertility and male infertility	rs114563774
iron	female infertility and male infertility	rs117718169
iron	female infertility and male infertility	rs12633819
iron	female infertility and male infertility	rs12718598
iron	female infertility and male infertility	rs12975762
iron	female infertility and male infertility	rs13007705
iron	female infertility and male infertility	rs1958078
iron	female infertility and male infertility	rs2072844
iron	female infertility and male infertility	rs2072860
iron	female infertility and male infertility	rs4774514
iron	female infertility and male infertility	rs4854760
iron	female infertility and male infertility	rs56912861
iron	female infertility and male infertility	rs73163096
iron	female infertility and male infertility	rs7385804
Exposure	Outcome	SNP	Total
iron	female infertility	rs10421599	14
iron	female infertility	rs114563774
iron	female infertility	rs117718169
iron	female infertility	rs12633819
iron	female infertility	rs12718598
iron	female infertility	rs12975762
iron	female infertility	rs13007705
iron	female infertility	rs1958078
iron	female infertility	rs2072844
iron	female infertility	rs4774514
iron	female infertility	rs4854760
iron	female infertility	rs56912861
iron	female infertility	rs73163096
iron	female infertility	rs7385804

## Sheet: Supplementary Table S3-2
Supplementary Table S3-2 The specific SNP corresponding to the instrumental variable
Exposure	Outcome	SNP	Total
ferritin	female infertility and male infertility	rs10263500	43
ferritin	female infertility and male infertility	rs10801913
ferritin	female infertility and male infertility	rs10804630
ferritin	female infertility and male infertility	rs11169679
ferritin	female infertility and male infertility	rs11634990
ferritin	female infertility and male infertility	rs12419620
ferritin	female infertility and male infertility	rs12568930
ferritin	female infertility and male infertility	rs12916360
ferritin	female infertility and male infertility	rs13253974
ferritin	female infertility and male infertility	rs143922167
ferritin	female infertility and male infertility	rs17050272
ferritin	female infertility and male infertility	rs17112021
ferritin	female infertility and male infertility	rs17676097
ferritin	female infertility and male infertility	rs1894692
ferritin	female infertility and male infertility	rs199138
ferritin	female infertility and male infertility	rs2008598
ferritin	female infertility and male infertility	rs2529440
ferritin	female infertility and male infertility	rs2595582
ferritin	female infertility and male infertility	rs28715334
ferritin	female infertility and male infertility	rs34523089
ferritin	female infertility and male infertility	rs35107257
ferritin	female infertility and male infertility	rs36184164
ferritin	female infertility and male infertility	rs45520632
ferritin	female infertility and male infertility	rs4789111
ferritin	female infertility and male infertility	rs4841429
ferritin	female infertility and male infertility	rs4938939
ferritin	female infertility and male infertility	rs55778511
ferritin	female infertility and male infertility	rs56206139
ferritin	female infertility and male infertility	rs590097
ferritin	female infertility and male infertility	rs62074125
ferritin	female infertility and male infertility	rs6760824
ferritin	female infertility and male infertility	rs6822746
ferritin	female infertility and male infertility	rs7068127
ferritin	female infertility and male infertility	rs71537957
ferritin	female infertility and male infertility	rs72606621
ferritin	female infertility and male infertility	rs735831
ferritin	female infertility and male infertility	rs7596205
ferritin	female infertility and male infertility	rs7865362
ferritin	female infertility and male infertility	rs859788
ferritin	female infertility and male infertility	rs9512463
ferritin	female infertility and male infertility	rs970079
ferritin	female infertility and male infertility	rs9921222
ferritin	female infertility and male infertility	rs996347

## Sheet: Supplementary Table S3-3
Supplementary Table S3-3 The specific SNP corresponding to the instrumental variable
Exposure	Outcome	SNP	Total
TSAT	female infertility and male infertility	rs10421599	17
TSAT	female infertility and male infertility	rs117718169
TSAT	female infertility and male infertility	rs12478088
TSAT	female infertility and male infertility	rs12633819
TSAT	female infertility and male infertility	rs12975762
TSAT	female infertility and male infertility	rs13007705
TSAT	female infertility and male infertility	rs4712899
TSAT	female infertility and male infertility	rs4774514
TSAT	female infertility and male infertility	rs56329220
TSAT	female infertility and male infertility	rs56912861
TSAT	female infertility and male infertility	rs6592965
TSAT	female infertility and male infertility	rs7385804
TSAT	female infertility and male infertility	rs74338506
TSAT	female infertility and male infertility	rs760719
TSAT	female infertility and male infertility	rs7648210
TSAT	female infertility and male infertility	rs76845287
TSAT	female infertility and male infertility	rs8177271

## Sheet: Supplementary Table S3-4
Supplementary Table S3-4 The specific SNP corresponding to the instrumental variable
Exposure	Outcome	SNP	Total
TIBC	female infertility and male infertility	rs10935111	20
TIBC	female infertility and male infertility	rs115902543
TIBC	female infertility and male infertility	rs12976652
TIBC	female infertility and male infertility	rs13008704
TIBC	female infertility and male infertility	rs140513162
TIBC	female infertility and male infertility	rs146093705
TIBC	female infertility and male infertility	rs199138
TIBC	female infertility and male infertility	rs2236252
TIBC	female infertility and male infertility	rs35769520
TIBC	female infertility and male infertility	rs469882
TIBC	female infertility and male infertility	rs4846335
TIBC	female infertility and male infertility	rs55925606
TIBC	female infertility and male infertility	rs6025
TIBC	female infertility and male infertility	rs62183592
TIBC	female infertility and male infertility	rs6780295
TIBC	female infertility and male infertility	rs7297861
TIBC	female infertility and male infertility	rs7432894
TIBC	female infertility and male infertility	rs77101320
TIBC	female infertility and male infertility	rs8177258
TIBC	female infertility and male infertility	rs9257185
